# Supplementary material for: Impact of the pretreatment prognostic nutritional index on the survival after first‐line immunotherapy in non‐small‐cell lung cancer patients
Source: Cancer Med. 2023 May 21;12(13):14327–36. doi: 10.1002/cam4.6110 (PMC10358235; doi:10.1002/cam4.6110)
Supplement: Supplementary file 2 — Table S1. Table S2. Table S3. [file CAM4-12-14327-s001.xlsx]

## Sheet: Supplementary table 1
	Supplementary table 1
	Patients' baseline clinicopathological characteristics (N = 218).
		Characteristic				Value or N (%)
		Age (years)		Median		69
				Range		36-85
		Sex		Female		53 (24.3%)
				Male		165 (75.7%)
		Smoking history		Never		32 (14.7%)
				Current or Ex		185 (84.9%)
				Unknown		1 (0.4%)
		BMI (kg/m2)		Median		21.3
				Range		12.8-38.3
				< 18.5		43 (19.7%)
				≥ 18.5		175 (80.3%)
		ECOG PS		0		107 (49.1%)
				1		94 (43.1%)
				2		13 (6.0%)
				Unknown		4 (1.8%)
		Histology		Sq		51 (23.4%)
				Non-Sq		165 (75.7%)
				Unknown		2 (0.9%)
		PD-L1 (22C3) TPS		< 1%		36 (16.5%)
				≥ 1% and < 50%		42 (19.3%)
				≥ 50%		128 (58.7%)
				Unknown		12 (5.5%)
		Therapy		ICI		91 (41.7%)
				ICI + Chemo		127 (58.3%)
		irAE		Present		101 (46.3%)
				Absent		117 (53.7%)
		PNI		Median		44
				Range		21.9-65.2
				< 42.17		95 (43.6 %)
				≥ 42.17		123 (56.4%)
	BMI, body mass index; Chemo, chemotherapy; Current, current smoker; ECOG, Eastern Cooperative Oncology Group; Ex, ex-smoker; ICI, immune checkpoint inhibitor; irAE, immune-related adverse events; Non-Sq, non-squamous cell carcinoma; PD-L1, programmed cell death-ligand 1; PNI, prognostic nutritional index; PS, performance status; Sq, squamous cell carcinoma; TPS, tumor proportion score.

## Sheet: Supplementary table 2
	Supplementary table 2
	A breakdown of all regimens.
	Treatment*	ICI	Chemotherapy							N (%)
	Monotherapy	Pembrolizumab								91 (41.7%)
	Chemoimmunotherapy	Pembrolizumab	+	CDDP	+	PEM				36 (16.5%)
			+	CBDCA	+	PTX				8 (3.7%)
			+	CBDCA	+	nabPTX				31 (14.2%)
		Atezolizumab					+	Bmab		8 (3.7%)
			+	CDDP	+	PEM	+	Bmab		1 (0.5%)
			+	CBDCA	+	PEM				24 (11.0%)
			+	CBDCA	+	PEM	+	Bmab		2 (0.9%)
			+	CBDCA	+	PTX	+	Bmab		11 (5.0%)
			+	CBDCA	+	nabPTX				6 (2.8%)
	Bmab, bevacizumab; CBDCA, carboplatin; CDDP, cisplatin; ICI, immune checkpoint inhibitor; nabPTX, nanoparticle albumin-bound paclitaxel; PEM, pemetrexed sodium hydrate; PTX, paclitaxel. * All regimens were administered every 3 weeks at the following doses: pembrolizumab (200 mg/body), atezolizumab (1200 mg/body), CDDP (75 mg/m2), CBDCA (AUC 6), PEM (500 mg/m2), PTX (200 mg/m2), nabPTX (100 mg/m2)…

## Sheet: Supplementary table 3
	Supplementary table 3
	Relationships between clinical response and pretreatment PNI level by each treatment.
						ORR				SD + PD
	Treatment		PNI	n		N	n (%)			N	n (%)		P value
	Total (N = 197)					112				85
			Low	85			44	(39.3 %)			41	(48.2 %)	0.2091
			High	112			68	(60.7 %)			44	(51.8 %)
	Monotherapy (N = 80)					42				38
			Low	32			13	(31.0 %)			19	(50.0 %)	0.0825
			High	48			29	(69.0 %)			19	(50.0 %)
	Chemoimmunotherapy (N = 117)					70				47
			Low	53			31	(44.3 %)			22	(46.8 %)	0.7881
			High	64			39	(55.7 %)			25	(53.2 %)
	Chemo, chemotherapy; ICI, immune checkpoint inhibitor; ORR, overall response rate; PD, progressive disease; PNI, prognostic nutritional index; SD, stable disease.
